# Supplementary material for: Comparative analysis of the predicted secretomes of Rosaceae scab pathogens Venturia inaequalis and V. pirina reveals expanded effector families and putative determinants of host range
Source: BMC Genomics. 2017 May 2;18:339. doi: 10.1186/s12864-017-3699-1 (PMC5412055; doi:10.1186/s12864-017-3699-1)
Supplement: Supplementary file 1 — Statistics for the whole genome assemblies of isolates of Venturia inaequalis and V. pirina. (XLSX 11 kb) [file 12864_2017_3699_MOESM1_ESM.xlsx]

## Sheet: Additional file 1
Species	Venturia inaequalis					Venturia pirina
Isolate (race)	Vi1 (race 1) = ICMP13258 = MNH120		Vi1.10 (race 1,10) = EU-B04	Vi1.2.8.9 (race 1,2,8,9) = 1639	ViL = 1389	Vp = ICMP11032
Host range	Malus × domestica		Malus × domestica	Malus × domestica	Eriobotrya japonica	Pyrus communis
Illumina sequencing
Paired end: length of read (bp)	75	100	100	100	101	100
Paired end: reads (million)	23	32	37	33	32	22
Mate pair: library insert size (kb)	5	10	3	NA	3	2	5
Mate pair: length of read (bp)	75	100	101	NA	101	49	49
Mate pair: reads (million)	28	38	31	NA	38	22	22
Estimated genome coverage	120x		90x	89x	89x	74x
454 Roche sequencing
Read length (bp)	18–643		NA	NA	NA	NA
Reads (thousand)	144		NA	NA	NA	NA
Package used for assembly	Velvet		ALLPATHS -LG	Velvet	ALLPATHS -LG	Velvet
Number of scaffolds	1012		1415	1680	1040	364
Size (Mb)	55		61	40	62	41
N50	233760		136376	48770	213378	332167
N90	16289		23736	11843	37088	81548
Average number of contigs per scaffold	3.5		2.6	1	2.5	4.3
Number of contigs	3520		3716	1689	2557	1561
Total size of contigs (Mb)	46		58	40	61	41
Contig N50	65081		84371	48334	121114	146156
