# Supplementary material for: Comparative analysis of the predicted secretomes of Rosaceae scab pathogens Venturia inaequalis and V. pirina reveals expanded effector families and putative determinants of host range
Source: BMC Genomics. 2017 May 2;18:339. doi: 10.1186/s12864-017-3699-1 (PMC5412055; doi:10.1186/s12864-017-3699-1)
Supplement: Supplementary file 2 — Repeats in Venturia inaequalis and V. pirina genome assemblies. (XLSX 10 kb) [file 12864_2017_3699_MOESM2_ESM.xlsx]

## Sheet: Additional file 2
Species	Venturia inaequalis				Venturia pirina
Isolate	Vi1	Vi1.10	Vi1.2.8.9	ViL	Vp
A	11553878	9849435	10401412	10061341	9298357
T	11572636	9851178	10405608	10057544	9297569
G	10094359	9067724	9514928	9147714	8772963
C	10076760	9048791	9521928	9153888	8774528
Gap (nucleotides)	9565406	2761470	685	1822514	1810374
Repeat masked (nucleotides)	2263105	20363011	297716	22246001	2979523
Total genic region	43297633	37817128	39843876	38420487	36143417
Total assembled genome	55126144	60941609	40142277	62489002	40933314
Repeats in total genome (%)	4.11	33.41	0.74	35.6	7.28
Assembler	Velvet	ALLPATHS-LG	Velvet	ALLPATHS-LG	Velvet
