# Supplementary material for: Comparative analysis of the predicted secretomes of Rosaceae scab pathogens Venturia inaequalis and V. pirina reveals expanded effector families and putative determinants of host range
Source: BMC Genomics. 2017 May 2;18:339. doi: 10.1186/s12864-017-3699-1 (PMC5412055; doi:10.1186/s12864-017-3699-1)
Supplement: Supplementary file 3 — Analysis of gene models from the Venturia inaequalis and V. pirina genomes. (XLSX 10 kb) [file 12864_2017_3699_MOESM3_ESM.xlsx]

## Sheet: Additional file 3
Species	Venturia inaequalis					Venturia pirina
Isolate	Vi1		Vi1.10	Vi1.2.8.9	ViL	Vp
Gene prediction method	hybrid with hints	ab initio	ab initio	ab initio	ab initio	ab initio
Number of predicted genes*	13333	12546	12234	12868	12258	11960
Number of mRNA models	21025	21025	20569	21536	20561	20752
Number of CDS	74389	74389	73273	76142	72854	75526
Percentage of genome assembly	0.3572	0.3572	0.3194	0.5057	0.3107	0.469
Average gene length (bp)	1569	1569	1591	1578	1584	1605
Average CDS length	506	444	511	507	509	509
Number of single exon genes	3523	3691	3368	3538	3394	3239
Percentage of single exon genes	0.2808	0.2942	0.2753	0.2749	0.2769	0.2708
Average single exon gene length (bp)	979	987	1000	993	990	1017
*Eukaryotic genes may contain multiple exons and introns. As a consequence, the number of coding sequences (CDS) is usually more than the number of genes.
