# Supplementary material for: Comparative analysis of the predicted secretomes of Rosaceae scab pathogens Venturia inaequalis and V. pirina reveals expanded effector families and putative determinants of host range
Source: BMC Genomics. 2017 May 2;18:339. doi: 10.1186/s12864-017-3699-1 (PMC5412055; doi:10.1186/s12864-017-3699-1)
Supplement: Supplementary file 4 — Core Eukaryotic Gene Model Analysis (CEGMA) of the Venturia inaequalis and V. pirina genomes. The 248 most highly-conserved core eukaryotic genes were used in the CEGMA to assess genome completeness. (XLSX 10 kb) [file 12864_2017_3699_MOESM4_ESM.xlsx]

## Sheet: Additional file 4
Species	V. inaequalis				V. pirina
Isolate	Vi1	Vi1.10	Vi1.2.8.9	ViL	Vp
Complete metric
Number of proteins (/248)*	246	236	235	235	236
Percentage completeness	99.19	95.16	94.76	94.76	95.16
Partial metric
Number of proteins (/248)*	247	245	244	242	244
Percentage completeness	99.6	98.79	98.39	97.58	98.39
*Genome completeness: A novel approach using core genes. http://korflab.ucdavis.edu/Datasets/genome_completeness/. Accessed 28.09.2012
.
