# Supplementary material for: Comparative analysis of the predicted secretomes of Rosaceae scab pathogens Venturia inaequalis and V. pirina reveals expanded effector families and putative determinants of host range
Source: BMC Genomics. 2017 May 2;18:339. doi: 10.1186/s12864-017-3699-1 (PMC5412055; doi:10.1186/s12864-017-3699-1)
Supplement: Supplementary file 5 — Benchmarking Universal Single-Copy Orthologs (BUSCO_v1.1b) analysis of the Venturia inaequalis and V. pirina genomes. BUSCO analysis was used to assess completeness of the Venturia genome assemblies. (XLSX 10 kb) [file 12864_2017_3699_MOESM5_ESM.xlsx]

## Sheet: Additional file 5
Species	V. inaequalis				V. pirina
Isolate	Vi1	Vi1.10	Vi1.2.8.9	ViL	Vp
Complete single-copy BUSCO*	1387	1395	1394	1398	1395
Complete duplicated BUSCO	96	88	152	89	85
Fragmented BUSCO	44	34	35	33	38
Missing BUSCO	7	9	9	7	5
Total BUSCO groups searched	1438	1438	1438	1438	1438
Percentage completeness	96.45	97.01	96.94	97.22	97.01
Percentage completeness (including partial BUSCO)	99.51	99.37	99.37	99.51	99.65
*Simão FA, Waterhouse RM, Ioannidis P, Kriventseva EV, Zdobnov EM. BUSCO: assessing genome assembly and annotation completeness with single-copy orthologs. Bioinformatics 2015; 31:3210-12.
