# Supplementary material for: Comparative analysis of the predicted secretomes of Rosaceae scab pathogens Venturia inaequalis and V. pirina reveals expanded effector families and putative determinants of host range
Source: BMC Genomics. 2017 May 2;18:339. doi: 10.1186/s12864-017-3699-1 (PMC5412055; doi:10.1186/s12864-017-3699-1)
Supplement: Supplementary file 7 — The predicted secretomes and small, secreted proteins (SSPs) encoded by the genomes of Venturia and representative related pathogens. The genomes for Parastagonospora nodorum, Cladosporium fulvum and Puccinia graminis f. sp. tritici were downloaded via the Mycocosm portal at the Joint Genome Institute (JGI; see details in Additional file 15). These pathogens were representatives of necrotrophic, facultative and obligate biotrophic fungi, respectively. The pipeline outlined in Additional file 6 was employed to identify the secretome and SSPs in each of the genomes. (XLSX 11 kb) [file 12864_2017_3699_MOESM7_ESM.xlsx]

## Sheet: Additional file 7
Species1	isolate/race	Number of proteins in secretome	SSPs2 (≤500 aa in length) (% of secretome)	SSPs (≤500 aa) with signal peptide (%)	SSPs (≤500 aa) non-classical secretion (%)	SSPs (≤200 aa in length) (% of secretome)	SSPs (≤200 aa) with signal peptide (%)	SSPs (≤200 aa) non-classical secretion (%)
Parastagonospora nodorum	SN15	1122	486 (43)	216 (44)	270 (56)	380 (34)	148 (39)	232 (61)
Cladosporium fulvum	race 0WU	1170	333 (28)	218 (65)	115 (35)	158 (14)	73 (46)	85 (54)
Puccinia graminis f. sp. tritici	race SCCL	1820	1445 (79)	921 (64)	524 (36)	1147 (63)	696 (61)	451 (39)
Venturia inaequalis	Vi1	1622	1071 (66)	748 (70)	323 (30)	824 (51)	546 (66)	278 (34)
	Vi1.10	1158	657 (57)	463 (70)	194 (30)	444 (38)	294 (66)	150 (34)
	Vi1.2.6.9	1324	778 (59)	542 (70)	236 (30)	527 (40)	349 (66)	178 (34)
	ViL	1131	620 (55)	448 (72)	172 (28)	431 (38)	290 (67)	141 (33)
Venturia pirina	Vp	1139	655 (58)	500 (76)	155 (24)	438 (38)	307 (70)	131 (30)
1Genomes for Parastagonospora nodorum, Cladopsorium fulvum and Puccinia graminis f. sp. tritici were downloaded via the Mycocosm portal at the Joint Genome Institute (JGI, http://genome.jgi.doe.gov). See details in Additional file 15.
Grigoriev IV, Nikitin R, Haridas S, Kuo A, Ohm R, Otillar R, et al. MycoCosm portal: gearing up for 1000 fungal genomes. Nucleic Acids Res. 2014;42 Database Issue:D699-704
Grigoriev IV, Nordberg H, Shabalov I, Aerts A, Cantor M, Goodstein D, et al. The genome portal of the Department of Energy Joint Genome Institute. Nucleic Acids Res. 2012; 40 Database Issue:D26-32.
2SSPs = small, secreted proteins
