# Supplementary material for: Comparative analysis of the predicted secretomes of Rosaceae scab pathogens Venturia inaequalis and V. pirina reveals expanded effector families and putative determinants of host range
Source: BMC Genomics. 2017 May 2;18:339. doi: 10.1186/s12864-017-3699-1 (PMC5412055; doi:10.1186/s12864-017-3699-1)
Supplement: Supplementary file 9 — The CAZyme domains present in proteins encoded by the Venturia secretomes. CAZyme domains were identified using the CAZymes analysis toolkit (CAT) server. Domains: CBM: carbohydrate binding module; CE: carbohydrate esterase; GH: glycoside hydrolase; GT: glycosyltransferase; PL: polysaccharide lyase. The known substrates for the CAZyme domains were taken from Zhao et al. PCW: plant cell wall. FCW: fungal cell wall. CW: cell wall. ESR: energy storage and recovery. PG: protein glycosylation. dpi: days post inoculation. (XLSX 17 kb) [file 12864_2017_3699_MOESM9_ESM.xlsx]

## Sheet: Additional file 9
CAZyme functional domain1	Known substrates (most common forms) or specificity of CAZymes2	number of CAZyme domains in
		Vi1	VIS set expression			Vi1.10	Vi1.2.8.9	ViL	Vp
			2 dpi only	7 dpi only	2 and 7 dpi
CBM1	PCW	11		1		8	10	8	9
CBM12	FCW	3		1		3	2	3	3
CBM13	PCW	12	1			7	9	9	9
CBM18	FCW	18		3		7	8	6	5
CBM2	CW	7		1		9	12	10	6
CBM20	ESR	1				1	1	1	3
CBM21		1				1	1	1	1
CBM25	ESR	1			1
CBM3	PCW/FCW								1
CBM32	CW	6	1			2	2	3	2
CBM34									1
CBM35	PCW	3				7	6	7	5
CBM41	PCW	1			1
CBM42	PCW	1	1			1	1	1	1
CBM48	ESR	2			2	1	1		1
CBM5	FCW (chitin)	2				1	1	1	1
CBM50	FCW/BPG	1				2	2	1	4
CBM51	ESR (?)	3				2	1	2	2
CBM52	FCW	1				1	1	1	1
CBM57		1				2	2	2	1
CBM6	PCW	1
CBM63	PCW	3		1		4	3	3	4
CBM66						2	2	3	2
CBM67						1	1	1	1
CE1	PCW	5			1	4	5	4	4
CE12	PCW	4			1	2	3	4	4
CE16	PCW	2	1			2	2	3	2
CE2	PCW	1	1			1	1	1	1
CE3	PCW	3				4	3	3	3
CE4	CW	1				2	2	2	2
CE5	PCW (cutin)	16			3	15	21	15	12
CE8	PCW (pectin)	3		1		3	3	2	4
GH1	CW (β-glycan)	3	1			3	3	2	2
GH10	PCW (hemicellulose)								1
GH101								1
GH103	BPG	1				1	1	1	2
GH105	PCW (pectin)	2				2	2	2	1
GH106		1				1			1
GH11	PCW (hemicellulose)	1				2	2	2	2
GH114	CW	6		1		4	7	6	2
GH115	PCW (hemicellulose)	1					1	1
GH12	PCW (cellulose)	1				1	1	1	1
GH125	PG (N-glycans)	1						1	1
GH128	FCW (β-1,3-glucan)	4	1			4	4	4	4
GH13	FCW and ESR (a-glucans)	2			2	2	2	2	5
GH131	PCW					4	4	4	2
GH132	PCW					1	1	1	2
GH15	ESR (α-glucans)	2				2	3	2	4
GH16	FCW (β-glycans)	10				8	9	9	8
GH17	FCW (β-1,3-glucan)	5		2		6	5	6	6
GH18	FCW (chitin)	4		1		7	7	6	4
GH2	CW (β-glycan)	1				1		1	2
GH20	FCW (chitin)	1				1	1	1	1
GH23	BPG					1		1
GH27	PCW (hemicellulose)	4			1	3	2	3	2
GH28	PCW (pectin)	9			1	12	15	11	11
GH29	PCW (hemicellulose)	1				1	1	1	1
GH3	CW (β-glycan)	8				9	9	9	7
GH30	FCW	1				1	1	1	1
GH31	PG and ESR and PCW (hemicellulose)	2		1		2	2	2	2
GH32	ESR (sucrose/inulin)					1	1	1
GH35	PCW (hemicellulose)	3				2	4	2	3
GH43	PCW (pectin and hemicellulose)	11				11	12	11	9
GH45	PCW (cellulose)	1				2	2	2	1
GH47	PG (N-?O-glycans)	3		1		6	6	5	5
GH5	CW (β-glycan)	11		1		8	7	8	6
GH51	PCW (hemicellulose)	1				1	1	1	1
GH53	PCW (hemicellulose)					1	1	1	1
GH55	FCW (β-1,3-glucan)	1				1	1	1	3
GH61	PCW (cellulose)	5
GH63	PG (N-glycans)							1
GH64	CW (β-1,3-glucan)						2	1	1
GH65	ESR (trehalose)	1				1	1	1	1
GH7	PCW (cellulose)	3		1		2	3	3	2
GH71	FCW (β-1,3-glucan)	2				2	2	2	2
GH72	FCW (β-1,3-glucan)	4				4	5	4	3
GH75	FCW (chitin)							1
GH76	FCW (chitin)	7			1	6	6	6	6
GH78	PCW (pectin)	2				1	2	2	2
GH81	FCW (β-1,3-glucan)	1		1		1	1	1	1
GH9	CW					1	1	1	1
GH92	PG and ESR and PCW (hemicellulose)	2				1	1	1	3
GH93	PCW (hemicellulose)	1				1	1	1	1
GH95									1
GT14		1						1
GT2		2						1	1
GT22		9		1		1
GT25						1	1	1	1
GT31		1				1	1	1
GT34		1
GT4		1				3	4	3	2
GT66									1
GT8		1				1	1	1	1
GT90						1	2	1
PL1	PCW (pectin)	4			1	3	4	4	3
PL3	PCW (pectin)	1				1	1	1	1
PL4	PCW (pectin)	4			1	6	5	6	4
Total domains		269	7	18	16	245	268	255	237
Total proteins		240	5	16	12	219	241	229	216
1Domains: CBM: carbohydrate binding module; CE: carbohydrate esterase; GH: glycoside hydrolase; GT: glycosyltransferase; PL: polysaccharide lyase.
Park BH, Karpinets TV, Syed MH, Leuze MR, Uberbacher EC. CAZymes Analysis Toolkit (CAT): web service for searching and analyzing carbohydrate-active enzymes in a newly sequenced organism using CAZy database. Glycobiology. 2010;20:1574-84
2Zhao Z, Liu H, Wang C, Xu J-R. Comparative analysis of fungal genomes reveals different plant cell wall degrading capacity in fungi. BMC Genomics. 2013,14:274.
PCW: plant cell wall. FCW: fungal cell wall. CW: cell wall. ESR: energy storage and recovery. PG: protein glycosylation.
dpi: days post inoculation.
