# Supplementary material for: Comparative analysis of the predicted secretomes of Rosaceae scab pathogens Venturia inaequalis and V. pirina reveals expanded effector families and putative determinants of host range
Source: BMC Genomics. 2017 May 2;18:339. doi: 10.1186/s12864-017-3699-1 (PMC5412055; doi:10.1186/s12864-017-3699-1)
Supplement: Supplementary file 10 — Summary of distribution of similar proteins with CAZyme domains encoded by the Venturia secretomes. CAZyme domains were identified using the CAZymes analysis toolkit (CAT) server. Filled grey boxes in columns indicate presence of a similar protein or proteins in that secretome identified by OrthoMCL clustering. (XLSX 12 kb) [file 12864_2017_3699_MOESM10_ESM.xlsx]

## Sheet: Additional file 10
Isolate					Total	Proteins with CAZYME domains1
Vi1	Vi1.10	Vi1.2.8.9	ViL	Vp		CBM	CE	GH	GT	PL
					167	55	19	95	13	5
					7	1	1	4	1	1
					6	1	2	3
					6	2	1	3
					3		2	1
					44	15	7	21	4	3
					2	2
					1	1
					3		2	1
					4		1	1	1	1
					1	1
					3	1		3
					1	1
					4		1	3
					4	2		3
					1			1
					4	1	2	2
					2	1		1
					1	1		1
					3	1		2
					2	1		2
					4	2		2	1
					1			1
					5		2	2	1
					6		2	2	1	1
					4	1	1	3
					26	9	4	12	1	1
1Domains: CBM: carbohydrate binding module; CE: carbohydrate esterase; GH: glycoside hydrolase; GT: glycosyltransferase; PL: polysaccharide lyase.
Park BH, Karpinets TV, Syed MH, Leuze MR, Uberbacher EC. CAZymes Analysis Toolkit (CAT): web service for searching and analyzing carbohydrate-active enzymes in a newly sequenced organism using CAZy database. Glycobiology. 2010;20:1574-84.
