# Supplementary material for: Comparative analysis of the predicted secretomes of Rosaceae scab pathogens Venturia inaequalis and V. pirina reveals expanded effector families and putative determinants of host range
Source: BMC Genomics. 2017 May 2;18:339. doi: 10.1186/s12864-017-3699-1 (PMC5412055; doi:10.1186/s12864-017-3699-1)
Supplement: Supplementary file 11 — Classification of proteases in the secretomes of the Venturia pathogens. Filled grey boxes in columns indicate presence of similar proteins in that secretome identified by OrthoMCL clustering: aspartate and serine (including those annotated as subtilases) proteases, metalloproteases and unclassified peptidases. Several of the proteases were similar (<e-10) to proteases in the Pathogen-Host Interactions database (PHI-base). (XLSX 15 kb) [file 12864_2017_3699_MOESM11_ESM.xlsx]

## Sheet: Additional file 11
Similar proteins1 present in secretome of:							aspartate protease	serine protease	serine protease: subtilase	metalloprotease	Unclassified peptidase
Vi1	Vi1.10	Vi1.2.8.9	ViL	Vp
					number of clusters:		7	5	3		3
					number of proteins in each secretome	Vi1	7 (PHI-base2: Candida proteases required for full virulence)/3 in VIS set	5	7/1 in VIS set		3
						Vi1.10	7 (PHI-base: Candida proteases required for full virulence)	7	5		3
						Vi1.2.8.9	7 (PHI-base: Candida proteases required for full virulence)	7	4		2
						ViL	7 (PHI-base: Candida proteases required for full virulence)	6	5		3
						Vp	7 (PHI-base: Candida proteases required for full virulence)	6	5		3
					number of clusters:					1
					number of proteins in each secretome	Vi1.10				1
						Vi1.2.8.9				1 (PHI-base: MEP1 Coccidioides required for full virulence)
						ViL				1 (PHI-base: MEP1 Coccidioides required for full virulence)
						Vp				1 (PHI-base: MEP1 Coccidioides required for full virulence)
					number of clusters:		2	3	1	1	1
					number of proteins in each secretome	Vi1	2 (PHI-base: Candida proteases required for full virulence)	3	1	1 (PHI-base: AVR-Pita1 Magnaporthe avirulence effector)	1
						Vi1.10	2 (PHI-base: Candida proteases required for full virulence)	3	1	1 (PHI-base: AVR-Pita1 Magnaporthe avirulence effector)	1
						Vi1.2.8.9	2 (PHI-base: Candida proteases required for full virulence)	3	1	1 (PHI-base: AVR-Pita1 Magnaporthe avirulence effector)	2
						ViL	2 (PHI-base: Candida proteases required for full virulence)	3	1	1 (PHI-base: AVR-Pita1 Magnaporthe avirulence effector)	1
					number of clusters:			1
					number of proteins in each secretome	Vi1		1
						ViL		1
						Vp		1
					number of clusters:						1
					number of proteins in each secretome	Vi1					1
						Vi1.2.8.9					1
						Vp					1
					number of clusters:				1		1
					number of proteins in each secretome	Vi1			1 in VIS set		2
						Vi1.10			1		1
						Vi1.2.8.9			1		1
					number of clusters:						1
					number of proteins in each secretome	ViL					1
						Vp					1
					number of clusters:						1
					number of proteins in each secretome	Vi1.2.8.9					1
						ViL					1
					number of clusters:						1
					number of proteins in each secretome	Vi1					1
						Vp					1
					number of clusters:			1		1
					number of proteins in each secretome	Vi1		1		1 in VIS set
					number of clusters:		2			1
					number of proteins in each secretome	Vi1.2.8.9	2 (PHI base: Candida proteases required for full virulence)			1 (PHI-base: AVR-Pita1 Magnaporthe avirulence effector)
					number of clusters:		1
					number of proteins in each secretome	ViL	1 (PHI base: Candida protease required for full virulence)
					number of clusters:			4			1
					number of proteins in each secretome	Vp		4			1
1Similarity assessment based on OrthoMCL analysis
2Similarity to proteins in PHI-base (<e-10); Urban M, Pant R, Raghunath A, Irvine AG, Pedro H, Hammond-Kosack K. The Pathogen-Host Interactions database: additons and future developments. Nucleic Acids Res. 2015,43 Database Issue:D645-655.
