# Supplementary material for: Comparative analysis of the predicted secretomes of Rosaceae scab pathogens Venturia inaequalis and V. pirina reveals expanded effector families and putative determinants of host range
Source: BMC Genomics. 2017 May 2;18:339. doi: 10.1186/s12864-017-3699-1 (PMC5412055; doi:10.1186/s12864-017-3699-1)
Supplement: Supplementary file 12 — Summary of small, secreted proteins (SSPs) similar to proteins present in the Pathogen-Host Interactions database. Filled grey boxes in columns indicate presence of a similar protein(s) in that secretome identified by OrthoMCL clustering. (XLSX 12 kb) [file 12864_2017_3699_MOESM12_ESM.xlsx]

## Sheet: Additional file 12
PHI-base number	Gene name	Accession number	Pathogen	Host	Phenotype of mutant	Publication	Similarity score (lowest e-value)	Number of clusters	Number of proteins from each secretome
									Vi1	Vi1.10	Vi1.2.8.9	ViL	Vp
PHI:256	GAS1	AAK52794	Magnaporthe oryzae	Rice	Reduced virulence	Xue et al 2002	8e-80	1	1	1	1	1
							5e-24	1	1				1
PHI:2897	BEC1019	KJ571201.1	Blumeria graminis	Barley	Effector (plant avirulence determinant)	Pliego et al 2013	3e-73	1	1	1	1	1
PHI:487	MHP1	O94196	Magnaporthe oryzae	Rice	Reduced virulence	Kim et al 2005	1e-30	1	1			1	1
PHI:666	NPP1	AAK19753	Hyaloperonospora arabidopsidis	Tobacco, Parsley, and Arabidopsis thaliana	Effector (plant avirulence determinant)	Fellbrich et al 2002	6e-54	1	1	1	1	1	1
Fellbrich G, Romanski A, Varet A, Blume B, Brunner F, Engelhardt S, et al. NPP1, a Phytophthora-associated trigger of plant defense in parsley and Arabidopsis. Plant J. 2002,32:375-90.
Kim S, Ahn I-P, Rho H-S, Lee Y-H. MHP1, a Magnaporthe grisea hydrophobin gene, is required for fungal development and plant colonization. Mol Microbiol. 2005,57:1224-37.
Pliego C, Nowara D, Bonciani G, Gheorghe DM, Xu R, Surana P, et al. Host-induced gene silencing in barley powdery mildew reveals a class of ribonuclease-like effectors. Mol Plant-Microbe Interact. 2013,26:633-42.
Urban M, Pant R, Raghunath A, Irvine AG, Pedro H, Hammond-Kosack K. The Pathogen-Host Interactions database: additons and future developments. Nucleic Acids Res. 2015,43 Database Issue:D645-55.
Xue C, Park G, Choi W, Zheng L, Dean RA, Xu J-R. Two novel fungal virulence genes specifically expressed in appressoria of the rice blast fungus. The Plant Cell. 2002,14:2107-19.
