# Supplementary material for: Comparative analysis of the predicted secretomes of Rosaceae scab pathogens Venturia inaequalis and V. pirina reveals expanded effector families and putative determinants of host range
Source: BMC Genomics. 2017 May 2;18:339. doi: 10.1186/s12864-017-3699-1 (PMC5412055; doi:10.1186/s12864-017-3699-1)
Supplement: Supplementary file 14 — Details of the small (≤200 amino acids in length) secreted proteins in the Venturia infection secretome (VIS) gene set. (XLSX 22 kb) [file 12864_2017_3699_MOESM14_ESM.xlsx]

## Sheet: Additional file 14
		Number of similar proteins present in						Length of mature protein following signal peptide removal1	Number of cysteines in mature protein	Repeat structure2	InterproScan motifs3	Similarity: BLASTp4			Pro-peptide cleavage site6
Family number	Protein in Vi1 (representative if family)	Vi1	Vi1.10	Vi1.2.8.9	ViL	Vp	Related Dothideomycete					Accession	Description	e-value5
f01	221	86	84	83	102	20		76	6	Yes
f02	818	46	38	36	36	11		63	8		Prokaryote lipoprotein motif PS51257
f03	10873	37	36	38	38	21		129	6			UniRef90_H1VG09	AvrLm6 Leptosphaeria maculans 'brassicae' group	0.002
f04	6166	51	43	55	49	9	Yes	69	6
f05	365	38	31	31	26	5		80	8
f06	1925	17	14	13	18	6		129	6
f07	623	27	27	30	31	34		98	7			KXH45642.1	hypothetical protein Colletotrichum simondsii	4e-22
f08	3208	9	9	9	9			60	8
f09	10051	9	8	9	10	7		189	6	Yes		XP_001275984.1	hypothetical protein Aspergillus clavatus	1e-31
f10	4427	12	10	9	9	3		63	8
f11	5328	9	10	10	9	11		115	4	Yes	Barwin-related endoglucanase IPR009009 expansin PS50842 Expansin/pollen allergen, DPBB domain IPR007112	UniRef90_H9CDN2	Avirulent on Ve1 Colletotrichum higginsianum	3e-15
f12	5268	7	11	11	6	3		131	10	Yes					87
f13	7648	3	4	3	6	4		67	8
f14	1081	4	4	6	5	5	Yes	80	10	Yes		UniRef90_E5ABW8	hypothetical protein Leptosphaeria maculans	6e-07
f15	10878	4	4	4	4	4		115	8						112
f16	1917	4	5	2	3			93	8
f17	10400	4	5	3	3	2	Yes	182	4		DUF4360 PF14273	UniRef90_G1XSS2	hypothetical protein Arthrobotrys oligospora	8e-20
f18	2984	4		2	2	2		76	12
f19	7307	4	4	4	6	7		99	7	Yes	Prokaryote lipoprotein motif PS51257	UniRef90_H1VXZ1	hypothetical protein Colletotrichum higginsianum	6e-17
f20	4506	2	2	2	2	1		81	8		Extracellular membrane protein, CFEM domain IPR014005 prokaryote lipoprotein motif PS51257	XP_003231199.1	hypothetical protein Trichophyton rubrum	5e-05
f21	12276	2	2	2	2	2	Yes	129	4			XP_003712447.1	hypothetical protein Magnaporthe oryzae	9e-16
f22	8493	4	3	3	5	2		66	8	Yes
f23	8172	2	2	3	4			53	8
f24	12760	2	2	2	1	1		130	6
f25	1069	2	1	1	2			91	8
f26	416	2	2	2	2	3		157	3
f27	392	3	4	4	3	2	Yes	137	4	Yes	Bys1 PF04681	XP_003008240.1	Bys1 family protein Verticillium alfalfae	3e-54
f28	10589	2	1	1	1	3		48	8
f29	6334	2	2	2	2	1	Yes	153	0	Yes	FAS1 (fasciclin) domain IPR000782 periostin-related PTHR10900	XP_003720846.1	fasciclin domain-containing protein Magnaporthe oryzae	8e-21
f30	6746	2	1	1	1	2		133	0	Yes					36
f31	6240	2	1	1	1	1		99	0	Yes
f32	2102	2	2	2	2	2	Yes	173	0	Yes
f33	8810	2	2	2	2	2		144	0		Glyoxalase-like domain PF00903	WP_022693413.1	Hypothetical protein Ponticaulis koreensis	4e-14
f34	9795	2	4	3	3			84	8
f35	1293	2	4	1	3			57	5
f36	5268	9	10	10	11	8		131	10	Yes
f37	9735	2	2	3	2	2		199	4	Yes	DUF4360 PF14273	UniRef90_J3NIP9	hypothetical protein Gaeumannomyces graminis var. tritici	6e-06
f38	8681	2	3					170	10
	10983	1	1	1	1	1	Yes	158	4			UniRef90_E3R141	hypothetical protein Glomerella graminicola	5e-32
	2494	1	1	1	1	1	Yes	144	5	Yes	AltA1 PF16541	P79085.1	Major allergen Alt a 1 Alternaria	1e-17
	11188	1	1	1	1	1	Yes	110	2		Prokaryote lipoprotein motif PS51257	XP_008027547.1	hypothetical protein Setosphaeria turica	3e-53
	10389	1	1	1	1	1	Yes	165	2	Yes	Ubiquitin 3 binding protein But2, C-terminal IPR018620	XP_001806625.1	hypothetical protein Phaeosphaeria nodorum	4e-18
	5886	1	1	1	1	1	Yes	89	8		Extracellular membrane protein, CFEM domain IPR008427	UniRef90_B8N851	GPI anchored CFEM domain protein Aspergillus	9e-05
	10672	1	1	1	1	1		68	1			UniRef90_G1XUA3	hypothetical protein Arthrobotrys oligospora	2e-05
	10344	1	1	1	1	1		156	8	Yes		XP_003171791.1	LysM domain-containing protein Arthroderma gypseum	9e-12
	5784	1	1	1	1	1		191	10	Yes	Prokaryote lipoprotein motif PS51257
	7174	1	1	1	1	1		93	10	Yes
	1497	1	1	1	1	1		160	8	Yes
	3803	1	1	1	1	1		148	0	Yes
	1013	1	1	1	1	1		149	0
	4855	1	1	1	1	1		61	2
	6798	1	1	1	1	1		87	4			AEP83815.1	Cellophane-induced protein 1-like 2 Venturia inaequalis	1e-717
	7338	1	1	1	1	1		112	0	Yes
	9241	1	1	1	1	1		85	6						40
	6534	1	1	1	1	1		183	15	Yes
	814	1	1	1	1	1		97	0	Yes
	1429	1	1	1	1	1		117	6
	3086	1	1	1	1	1		129	6
	11273	1	1	1	1	1		56	8
	12924	1	1	1	1	1		135	0	Yes
	4502	1	1	1	1	1		189	0	Yes	P-rich extensin PR01217
	6097	1	1	1	1	1		160	0	Yes		XP_016216552.1	hypothetical protein Verruconis gallopava	4e-27
	6945	1	1	1	1	1		193	2
	3963	1	1	1	1	1		48	0
	9790	1	1	1	1	1		187	0	Yes
	12663	1	1	1	3	1		95	14		Prokaryote lipoprotein motif PS51257
	10409	1	1	1	1	1		165	0	Yes
	3864	1	1	1	1	1		103	10		Prokaryote lipoprotein motif PS51257
	2477	1	1	1	1	1		82	0		Proteinase inhibitor, propeptide IPR009020	KXT05968.1	hypothetical protein Mycosphaerella eumusae	9e-07
	7585	1	1	1	1			39	2
	11760	1	1	1	1			83	6
	2120	1	1	1	1			99	3
	194	1	1	1	1			103	2
	7971	1	1	1	1			98	5
	4145	1	1	1	1			51	8
	406	1	1	1	1			84	0	Yes		XP_011128733.1	hypothetical protein Aureobasidium melanogenum	1e-07	82
	1080	1	1	1	1			109	6
	10823	1	1	1	1			56	6
	3050	1	1	1	1			136	0	Yes
	7864	1	1	1	1			142	8
	11135	1	1	1	1			142	0	Yes
	6477	1	1	1	1			118	4
	4972	1	1	1	1			79	4	Yes
	5172	1	1	1	1			149	4	Yes		AEP83814.1	Cellophane-induced protein 1-like 1 Venturia inaequalis	2e-1167	82
	7917	1	1	1	2			65	6	Yes
	11216	1	1	1	1			67	1
	4227	1	1	3	1			119	6	Yes
	2993	1	1	1	1			66	0	Yes
	4706	1	2	2	1			175	0	Yes
	9293	1	1		1	1		120	4	Yes	DUF320 PF03777	WP_030232109.1	chaplin Streptomyces sp.	1e-17
	11793	1	1		1	1		59	2
	437	1	1	1				65	0	Yes
	2953	1	2	1				72	5
	4475	1	1	1				65	6
	11605	1		1	1			100	6
	3786	1	1					137	7
	7435	1	1					173	8
	4257	1		1				93	4
	10504	1		1				77	2
	5425	1						64	2
	3613	1						75	1
	11653	1						184	0	Yes
1Signal peptides were identified by SignalP 4.0 (Petersen TN, Brunak S, von Heijne G, Nielsen H. SignalP 4.0: discriminating signal peptides from transmembrane regions. Nat Methods. 2011,8:785-6.).
2Repeat structure was analysed using the RADAR server (Heger A, Holm L. Rapid automatic detection and alignment of repeats in protein sequences. Proteins. 2000,41:224-37.
Goujon M, McWilliam H, Li W, Valentin F, Squizzato S, Paern J, Lopez R. A new bioinformatics analysis tools framework at EMBL-EBI. Nucleic Acids Res. 2010,38 Web Server Issue:W695-9.
McWilliam H, Li W, Uludag M, Squizzato S, Park YM, Buso N, Cowley AP, Lopez R. Analysis Tool Web Services from the EMBL-EBI. Nucleic Acids Res. 2013, 41 Web Server Issue:W597–600.)
3InterProScan 5 (Zdobnov EM, Apweiler R. InterProScan - an integration platform for the signature-recognition methods in InterPro. Bioinformatics. 2001,17:847-8.
Goujon M, McWilliam H, Li W, Valentin F, Squizzato S, Paern J, Lopez R: A new bioinformatics analysis tools framework at EMBL-EBI. Nucleic Acids Res. 2010,38 Web Server issue:W695-9.) was used to analyse conserved domains.
4BLASTp searches were carried out against the NCBI non-redundant database.
5e-values were recorded if they were ≤1e-05 (except in the case of the AvrLm6 orthologues).
6The presence of pro-peptide cleavage sites was analysed using the ProP 1.0 server (Duckert P, Brunak S, Blom N. Prediction of proprotein convertase cleavage sites. Protein Engineering, Design and Selection. 2004,17:107-12.), with those sites with a score ≥0.5 recorded as positive.
7100% identity over 100% query.
