# Supplementary material for: Comparative analysis of the predicted secretomes of Rosaceae scab pathogens Venturia inaequalis and V. pirina reveals expanded effector families and putative determinants of host range
Source: BMC Genomics. 2017 May 2;18:339. doi: 10.1186/s12864-017-3699-1 (PMC5412055; doi:10.1186/s12864-017-3699-1)
Supplement: Supplementary file 15 — The genomes used in this study (non-Venturia). Sources of the genomes downloaded or accessed (with permission) from the Joint Genome Institute (JGI)/MycoCosm. (XLSX 14 kb) [file 12864_2017_3699_MOESM15_ESM.xlsx]

## Sheet: Additional file 15
Species	Source	Reference
Aureobasidium pullulans var. pullulans	JGI	Gostincar et al (2014)
Baudoinia compniacensis	JGI	Ohm et al (2012)
Cladosporium fulvum (syn: Passalora fulva)	Wageningen University	de Wit et al (2012); Ohm et al (2012)
Cochliobolus sativus	JGI	Ohm et al (2012); Condon et al (2013)
Cochliobolus heterostrophus C4	JGI	Ohm et al (2012); Condon et al (2013)
Cochliobolus heterostrophus C5	JGI	Ohm et al (2012); Condon et al (2013)
Cochliobolus lunatus	JGI	Kindly provided with permission from: Barbara Gillian Turgeon (Cornell University); Nada Krasevec (National Institute of Chemistry, Slovenia); Igor Grigoriev (JGI)
Cochliobolus miyabeanus	JGI	Condon et al (2013)
Cochliobolus victoriae	JGI	Condon et al (2013)
Dothistroma septosporum	JGI/Wageningen University	de Wit et al (2012); Ohm et al (2012);
Leptosphaeria maculans	URGI-INRA	Rouxel et al (2011)
Mycosphaerella fijiensis1	JGI	Kindly provided with permission from: Stephen B. Goodwin (USDA-ARS, Purdue University); Gert Kema (Plant Research International, The Netherlands)
Zymoseptoria tritici (syn: Mycosphaerella graminicola )	JGI	Goodwin et al (2011); Ohm et al (2012)
Puccinia graminis f. sp. tritici	JGI	Duplessis et al (2011)
Pyrenophora teres f. teres	Curtin University	Ellwood et al (2010)
Pyrenophora tritici-repentis	JGI	Manning et al (2013)
Septoria musiva (teleomorph: Mycosphaerella populorum)	JGI	Dhillon et al (2015)
Septoria populicola (teleomorph: Mycosphaerella populicola)	JGI	Dhillon et al (2015)
Parastagonospora nodorum (syn: Stagonospora nodorum)	The Broad Institute of MIT & Harvard	Hane et al (2007)
1These sequence data were produced by the US Department of Energy Joint Genome Institute (http://www.jgi.doe.gov/) in collaboration with the user community.
Condon BJ, Leng Y, Wu D, Bushley KE, Ohm RA, Otillar R, et al. Comparative genome structure, secondary metabolite, and effector coding capacity across Cochliobolus pathogens. PLoS Genet. 2013,9:e1003233.
de Wit PJGM, van der Burgt A, Ökmen B, Stergiopoulos I, Abd-Elsalam KA, Aerts AL, et al: The genomes of the fungal plant pathogens Cladosporium fulvum and Dothistroma septosporum reveal adaptation to different hosts and lifestyles but also signatures of common ancestry. PLoS Genet. 2012,8:e1003088.
Dhillon B, Feau N, Aerts AL, Beauseigle S, Bernier L, Copeland A, et al. Horizontal gene transfer and gene dosage drives adaptation to wood colonization in a tree pathogen. Proc Natl Acad Sci USA. 2015,112:3451-6.
Duplessis S, Cuomo CA, Lin Y-C, Aerts A, Tisserant E, Veneault-Fourrey C, et al. Obligate biotrophy features unraveled by the genomic analysis of rust fungi. Proc Natl Acad Sci USA. 2011,108:9166-71.
Ellwood SR, Liu ZH, Syme RA, Lai Z, Hane JK, Keiper F, et al. A first genome assembly of the barley fungal pathogen Pyrenophora teres f. teres. Genome Biology. 2010,11:R109.
Gostincar C, Ohm RA, Kogej T, Sonjak S, Turk M, Zajc J, et al. Genome sequencing of four Aureobasidium pullulans varieties: biotechnological potential, stress tolerance, and description of new species. BMC Genomics. 2014,15:549.
Grigoriev IV, Nordberg H, Shabalov I, Aerts A, Cantor M, Goodstein D, et al. The genome portal of the Department of Energy Joint Genome Institute. Nucleic Acids Res. 2012;40 Database Issue:D26-32.
Grigoriev IV, Nikitin R, Haridas S, Kuo A, Ohm R, Otillar R, et al. MycoCosm portal: gearing up for 1000 fungal genomes. Nucleic Acids Res. 2014;42 Database Issue:D699-704.
Hane JK, Lowe RG, Solomon PS, Tan KC, Schoch CL, Spatafora JW, et al. Dothideomycete plant interactions illuminated by genome sequencing and EST analysis of the wheat pathogen Stagonospora nodorum. Cell. 2007;19:3347-68.
Manning VA, Pandelova I, Dhillon B, Wilhelm LJ, Goodwin SB, Berlin A, et al. Comparative genomics of a plant-pathogenic fungus, Pyrenophora tritici-repentis, reveals transduplication and the impact of repeat elements on pathogenicity and population divergence. G3-Genes, Genomes, Genetics. 2013;3:41-63.
Ohm RA, Feau N, Henrissat B, Schoch CL, Horwitz BA, Barry KW, et al. Diverse lifestyles and strategies of plant pathogenesis encoded in the genomes of eighteen Dothideomycetes fungi. PLoS Path. 2012;8:e1003037.
Rouxel T, Grandaubert J, Hane J, Hoede C, van de Wouw A, Couloux A, et al. Effector diversification within compartments of the Leptosphaeria maculans genome affected by repeat-induced point mutations. Nat Commun. 2011;2:202.
