# Supplementary material for: Comparative analysis of the predicted secretomes of Rosaceae scab pathogens Venturia inaequalis and V. pirina reveals expanded effector families and putative determinants of host range
Source: BMC Genomics. 2017 May 2;18:339. doi: 10.1186/s12864-017-3699-1 (PMC5412055; doi:10.1186/s12864-017-3699-1)
Supplement: Supplementary file 16 — Details of the lineage-specific small, secreted proteins (SSPs) identified in Venturia inaequalis ViL and V. pirina secretomes. Only those proteins ≤200 amino acids in length are included. (XLSX 18 kb) [file 12864_2017_3699_MOESM16_ESM.xlsx]

## Sheet: Additional file 16
Isolate	Number of proteins from each secretome (if a family)	Length of mature protein following signal peptide removal1	Number of cysteines in mature protein	Repeat structure2	Interproscan motifs3	Similarity: BLASTp4			Pro-peptide cleavage site6	Details of proteins with no similarity7	Number of proteins7
						Accession	Description	e- value5
ViL and Vp	1	89	0		SnoaL-like domain PF13577
	1	122	7	Yes	Extracellular membrane protein, CFEM domain IPR008427	XP_003720604.1	hypothetical protein Magnaporthe oryzae	3e-11
	1	163	6	Yes		XP_001275984.1	hypothetical protein Aspergillus clavatus	1e-32
	1	103	0	Yes
	1	160	0	Yes
	1	127	5
ViL		90	12	Yes	Prokaryote lipoprotein motif PS51257
		188	0	Yes	Eggshell protein signature PR01228
		195	0	Yes	Proline rich extensin signature PR01217
		98	1			XP_002850611.1	hypothetical protein Arthroderma otae	7e-13
		117	3			XP_003006743.1	hypothetical protein Verticillium alfalfae	6e-17
		131	3			XP_007679270.1	hypothetical protein Baudoinia compniacensis	2e-26
		173	7	Yes		XP_002614867.1	hypothetical protein Clavispora lusitaniae	8e-14
										1 or no Cys, repeat structure	9
										2 or more Cys, repeat strucure	11
										1 or no Cys	12
										2 or more Cys	23
Vp	2	61	6
	2	66	5
	2	66	8
	2	67	6
	2	99	6
	2	163	1	Yes					112
	3	59	8
	3	77	4	Yes
	4	65	6
	5	100	8
	5	115	7	Yes		CAJ90695.1	AvrLm6 Leptosphaeria maculans	0.0002
		74	8	Yes	Extracellular membrane protein, CFEM domain IPR008427
		79	6		Extracellular membrane protein, CFEM domain IPR008427				73
		95	8	Yes	Extracellular membrane protein, CFEM domain IPR008427
		96	9		Prokaryote lipoprotein motif PS51257
		115	6		Zinc finger, RING/FYVE/PHD-type IPR013083
		135	5		Zinc finger, CCCH-type IPR000571
		143	2		Prokaryote lipoprotein motif PS51257				45
		145	6	Yes	Ankyrin repeat-containing domain IPR020683
		157	2	Yes	Proline rich extensin signature PR01217
		160	3	Yes	Proline rich extensin signature PR01217
		169	0		Hydrophobic surface binding protein A PF12296
		182	6	Yes	Proline rich extensin signature PR01217
		187	6	Yes	Prokaryote lipoprotein motif PS51257				131
		188	0	Yes	Proline rich extensin signature PR01217
		81	2		Dimeric alpha-beta barrel IPR011008	XP_002484305.1	hypothetical protein Talaromyces stipitatus	2e-23
		108	2	Yes	Tctex-1 family PF03645	XP_007925446.1	hypothetical protein Pseudocercospora fijiensis	4e-31
		117	8		Prokaryote lipoprotein motif PS51257	XP_007584528.1	hypothetical protein Neofusicoccum parvum	1e-14
		127	4		DUF3328 PF11807	XP_006667276.1	hypothetical protein Cordyceps militaris	2e-20
		154	0	Yes	DUF3602 IPR022024	XP_007586694.1	hypothetical protein Neofusicoccum parvum	1e-44
		174	0	Yes		XP_008024552.1	hypothetical protein Setosphaeria turcica	2e-56
		151	8	Yes		XP_002794589.1	hypothetical protein Paracoccidioides sp. 'lutzii'	1e-16
		160	2	Yes		XP_007678396.1	hypothetical protein Baudoinia compniacensis	2e-30
		199	5	Yes		XP_002790382.1	hypothetical protein Paracoccidioides sp. 'lutzii'	2e-12
		54	0			XP_001938093.1	hypothetical protein Pyrenophora tritici-repentis	6e-18
		129	4			XP_008083190.1	hypothetical protein GLAREA_00239 [Glarea lozoyensis ATCC 20868]	1e-66
		200	6			XP_003018337.1	hypothetical protein TRV_07655 [Trichophyton verrucosum HKI 0517]	3e-24
										2 or more Cys, repeat strucure	50
										1 or no Cys, repeat structure	31
										2 or more Cys	74
										1 or no Cys	25
1Signal peptides were identified by SignalP 4.0 (Petersen TN, Brunak S, von Heijne G, Nielsen H. SignalP 4.0: discriminating signal peptides from transmembrane regions. Nat Methods. 2011,8:785-6.).
2Repeat structure was analysed using the RADAR server (Heger A, Holm L. Rapid automatic detection and alignment of repeats in protein sequences. Proteins. 2000,41:224-37.
Goujon M, McWilliam H, Li W, Valentin F, Squizzato S, Paern J, Lopez R. A new bioinformatics analysis tools framework at EMBL-EBI. Nucleic Acids Res. 2010,38 Web Server Issue:W695-9.
McWilliam H, Li W, Uludag M, Squizzato S, Park YM, Buso N, Cowley AP, Lopez R. Analysis Tool Web Services from the EMBL-EBI. Nucleic Acids Res. 2013, 41 Web Server Issue:W597–600.)
3InterProScan 5 (Zdobnov EM, Apweiler R. InterProScan - an integration platform for the signature-recognition methods in InterPro. Bioinformatics. 2001,17:847-8.
Goujon M, McWilliam H, Li W, Valentin F, Squizzato S, Paern J, Lopez R: A new bioinformatics analysis tools framework at EMBL-EBI. Nucleic Acids Res. 2010,38 Web Server Issue:W695-9.) was used to analyse conserved domains.
4BLASTp searches were carried out against the NCBI non-redundant database.
5e-values were recorded if they were ≤1e-05 (except in the case of the AvrLm6 orthologues).
6The presence of pro-peptide cleavage sites was analysed using the ProP 1.0 server (Duckert P, Brunak S, Blom N. Prediction of proprotein convertase cleavage sites. Protein Engineering, Design and Selection. 2004,17:107-12.), with those sites with a score ≥0.5 recorded as positive.
7The two columns with grey background contain summarised data for putative proteins that lack similarity to an annotated protein or domains identified by InterproScan.
