# Supplementary material for: Comparative analysis of the predicted secretomes of Rosaceae scab pathogens Venturia inaequalis and V. pirina reveals expanded effector families and putative determinants of host range
Source: BMC Genomics. 2017 May 2;18:339. doi: 10.1186/s12864-017-3699-1 (PMC5412055; doi:10.1186/s12864-017-3699-1)
Supplement: Supplementary file 17 — Details of isolates of Venturia inaequalis and V. pirina used in this study. (XLSX 12 kb) [file 12864_2017_3699_MOESM17_ESM.xlsx]

## Sheet: Addtional file 17
Species	Venturia inaequalis				Venturia pirina (synonym V. pyrina)
Isolate (race)	Vi1 (race 1)= ICMP13258 = MNH120	Vi1.10 (race 1,10) = EU-B04	Vi1.2.8.9 (race 1,2,8,9) = 1639	ViL = 1389	Vp = ICMP11032
Host range	Malus × domestica	Malus × domestica	Malus × domestica	Eriobotrya japonica (loquat)	Pyrus communis
	(apple)	(apple)	(apple)		(European pear)
Host resistance overcome*	Rvi1	Rvi1, Rvi10	Rvi1, Rvi2, Rvi8, Rvi9	-	-
Cultivar isolated from	‘Granny Smith’	‘Golden Delicious’	apple differential host (2) accession TSR34T15	loquat	‘Winter Nellis’
Location and year isolated	Auckland, NZ, 1996	Belgium, 1998	Beaucouzé, France, unknown date	Isolated by J. L. Notteghem, ENSA, Montpellier, France, 1998	Hastings, NZ, 1990
Reference	Bowen et al (2009)	Broggini et al (2011)	Broggini et al (2011)	Le Cam (2002)	Cooke et al (2014)
* for apple differential hosts refer to Bus VGM, Rikkerink EHA, Caffier V, Durel CE Plummer KM. Revision of nomenclature of the differential host-pathogen interactions of Venturia inaequalis and Malus. Annu Rev Phytopathol. 2011,49:391-413.
Bowen JK, Mesarich CH, Rees-George J, Cui W, Fitzgerald A, Win J, et al. Candidate effector gene identification in the ascomycete fungal phytopathogen Venturia inaequalis by expressed sequence tag analysis. Mol Plant Pathol. 2009,10:431-48.
Broggini GAL, Bus VGM, Parravicini G, Kumar S, Groenwold R, Gessler C. Genetic mapping of 14 avirulence genes in an EU-B04 × 1639 progeny of Venturia inaequalis. Fungal Genet Biol. 2011,48:166-76.
Cooke IR, Jones DA, Bowen JK, Deng C, Faou P, Hall NE, et al: Proteogenomic analysis of the Venturia pirina (Pear Scab Fungus) secretome reveals potential effectors. Journal of Proteome Research. 2014,13:3635-44.
Le Cam B, Parisi L, Arene L. Evidence for two formae speciales in Venturia inaequalis, responsible for apple and pyracantha scab. Phytopathology. 2002,92:314-20.
